# Supplementary material for: Photodynamic Activity of Protoporphyrin IX-Immobilized Cellulose Monolith for Nerve Tissue Regeneration
Source: Int J Mol Sci. 2022 Jan 18;23(3):1035. doi: 10.3390/ijms23031035 (PMC8835291; doi:10.3390/ijms23031035)
Supplement: Supplementary file 1 [file ijms-23-01035-s001.zip]

Archive with 1 entries (1 files):
- ijms-1552242-supplementary.pdf
